# Supplementary material for: Comprehensive biomarker analysis of metabolomics in different syndromes in traditional Chinese medical for prediabetes mellitus
Source: Chin Med. 2024 Aug 25;19:114. doi: 10.1186/s13020-024-00983-1 (PMC11346218; doi:10.1186/s13020-024-00983-1)
Supplement: Supplementary file 2 — Supplementary Material 2 [file 13020_2024_983_MOESM2_ESM.xlsx]

## Sheet: Table S1
Table S1: The statistical table of TCM syndromes scoring criteria of 80 subjects
Number	Group	Gender	BMI (kg/m2)	Waist circumference (cm)	FBG (mmol/L)	2 h PG (mmol/L)	Tongue -- Color （1.whitish, 2.reddish, 3.red, 4.deep red, 5.dull purple, 6.dark red）	Tongue -- shape （1.Fat, 2.thin, 3.moderate）	Tongue -- teeth-printed （1.yes, 2.no）	Tongue -- tongue fur （1.white fur, 2.pale yellow fur, 3.yellow fur, 4.grey fur, 5.grey black fur, 6.blank fur）	Tongue -- tongue fur （1.thin fur, 2.normal thin fur, 3.normal thin fur, 4.normal thick fur, 5.thick fur)	Tongue -- tongue fur （1.greasy fur, 2.sticky slimy fur, 3.slippery fur, 4.curdy fur, 5.festered curdy fur, 6.no）	pulse condition （1.floating pulse, 2.deep pulse, 3.slow pulse, 4.rapid pulse, 5.fine pulse, 6.string-like pulse, 7.slippery pulse, 8.soggy pulse, 9.moderate pulse, 10.weak pulse, 11.surging pulse, 12.tight pulse, 13.bound pulse, 14.intermittent pulse, 15.hesitant pulse,16.vacuous pulse, 17.replete pulse, 18.faint pulse, 19.drumskin pulse, 20.firm pulse, 21.large pulse, 22. small pulse, 23.long pu…	Major syndromes (1.obesity, 2.abdominal enlargement, 3.feel lassitude, 4.torpid intake, 5.sloppy stool, 6.tasteless in the mouth, 7.sticky in the mouth, 8.dry mouth and thirst, 9.fullness and distention of the chest and abdomen, 10.heavy and drowsiness of the body, 11.urine is scanty and yellow, 12.other)
1	NDMPXSK	Female	21.1	76	5.63	4.8	2	1	1	1	1	6	9.28	9.10.12
2	NDMPXSK	Female	26.03	90	5.11	3.7	2	1	1	1	3	6	2.5	1.2.5.9
3	NDMPXSK	Female	20.31	75	5.55	4.4	3	1	1	2	4	6	5.6	12
4	NDMPXSK	Female	24.77	82	5.23	6	2	1	1	1	1	1	8.9	3.7.10
5	NDMPXSK	Male	23.32	85	5.63	4.9	1	1	1	1	4	1	2.6.28	3.5.12
6	NDMPXSK	Male	23.18	81	5.23	5.7	3	3	1	1	3	6	5.6	12
7	NDMPXSK	Female	22.22	76	5.51	5.1	2	1	1	1	2	6	8	3.5.12
8	NDMPXSK	Male	21.72	83	4.3	4.1	1	1	1	1	5	1	6.7	7.8
9	NDMPXSK	Male	31.09	98	5.87	6	2	1	1	1	5	1	6.7	1.2.12
10	NDMPXSK	Female	21.5	69	5.98	5.3	3	3	1	1	2	6	4.5	12
11	NDMPXSK	Female	23.67	85	5.47	6.1	2	3	2	2	4	6	5.6	2.12
12	NDMPXSK	Male	22.49	110	5.74	5.3	6	1	1	2	4	1	6.7	2.3.10
13	NDMPXSK	Female	23.71	80	5.3	6	2	1	1	1	3	6	2.5.9	8
14	NDMPXSK	Male	26.99	95	5.57	7.3	2	1	1	1	4	1	6.7	1.2.3.5.7
15	NDMPXSK	Female	24.03	82	5.7	5.9	6	1	1	2	4	6	5.6	5.12
16	NDMPXSK	Male	29.05	100	5.56	5.3	2	1	1	1	4	1	6.28	1.2.3.10
17	NDMPXSK	Male	41.03	123	4.98	5.7	2	1	1	1	4	1	8.9	1.2.3.5.10
18	NDMPXSK	Female	23.66	93	5.48	6.7	2	1	1	1	4	6	5.6.7	2.3
19	NDMPXSK	Female	27.56	78	5.34	7	1	1	1	1	4	6	4.5.6	1.8
20	NDMPXSK	Male	37.62	113	4.75	6	2	1	1	1	5	1	6.7	1.2.5.7.8
1	PDMPXSK	Female	18.8	73	6	7.8	2	1	1	2	4	6	2.5	3.4.5.6.12
2	PDMPXSK	Female	29.33	91	5.09	10.1	2	1	1	1	4	1	6.7	1.2.3.7.9
3	PDMPXSK	Female	19.75	74	5.96	8.5	1	1	1	1	3	6	2.5.28	3.4.5.6.12
4	PDMPXSK	Female	20.16	72	5.7	7.8	2	1	1	1	4	1	5.6.9	3.5.9.12
5	PDMPXSK	Female	23.83	85	6.43	6.6	1	1	1	4	3	6	8.9	2.3.9
6	PDMPXSK	Female	20	63	5.02	8.6	3	1	1	2	4	1	2.5	3.5.7.10
7	PDMPXSK	Male	26.75	94	5.34	8.3	2	1	1	1	5	1	8.9	1.2.3.5.7.12
8	PDMPXSK	Male	19.94	94	6.2	6.5	6	3	1	1	2	6	8.28	2.3.4.5.9
9	PDMPXSK	Male	23.29	93	6.25	9.6	3	1	1	2	3	6	8.9	2.3.5
10	PDMPXSK	Female	18.57	67	5.92	10.1	1	3	1	2	2	1	4.7	3.5.7.12
11	PDMPXSK	Male	23.59	89	6.8	10.9	2	1	1	1	4	1	4.6.7	3.7.10.12
12	PDMPXSK	Female	24.65	90	5.2	8	6	1	1	1	4	1	5.6	1.2.3.7.10
13	PDMPXSK	Female	19.7	68	6.1	9.7	6	1	1	1	2	6	2.5	3.4.10.12
14	PDMPXSK	Female	24.5	79	5.97	9.6	1	1	1	1	4	1	28	1.3.7.10.12
15	PDMPXSK	Female	21.25	81	5.33	8.2	1	1	1	1	3	6	2.4	3.10.12
16	PDMPXSK	Male	26.3	90	6.8	10.2	2	3	1	1	1	6	4.7	1.2.5.12
17	PDMPXSK	Male	18.59	77	5.99	10.65	2	1	1	1	4	1	5.6	3.5.7
18	PDMPXSK	Male	19.86	80	4.59	7.85	2	1	1	1	3	6	8	5.10.12
19	PDMPXSK	Male	26.35	92	4.9	9.7	2	1	1	1	4	1	6.9	1.2.3.7.8
20	PDMPXSK	Male	31.04	100	6.79	8.8	2	1	1	1	4	1	8.28	1.2.3.10.12
1	NDMSRYP	Female	23.73	74	5.13	5	6	1	1	2	1	1	6.7	5.7.10.12
2	NDMSRYP	Male	24.19	80	5.03	3.5	6	3	1	1	2	6	6.7	5.9.10.12
3	NDMSRYP	Female	23.31	74	5.67	5.2	3	1	1	3	4	1	6.7	7.8.9.10.12
4	NDMSRYP	Male	27.5	90	5.57	6.7	3	1	1	3	4	1	6.7	1.2.5.8.10
5	NDMSRYP	Female	19.29	62	5.13	7.6	2	1	1	1	4	1	5.6	3.5.9.10.12
6	NDMSRYP	Male	30.45	98	5.14	5	3	1	1	3	4	1	6.7	1.2.7.8.10
7	NDMSRYP	Male	24.5	90	5.47	5.7	2	1	1	3	5	1	6.7	2.5.9.10
8	NDMSRYP	Male	30.69	102	5.21	4.7	6	1	1	3	4	1	6.7	1.2.3.5.9.10
9	NDMSRYP	Male	26.64	85	5.55	7.3	2	1	1	1	4	1	6.7	1.5.8.10
10	NDMSRYP	Female	24.09	78	5.27	7.6	3	1	1	3	3	6	6.28	3.8.10.11.12
11	NDMSRYP	Male	24.82	88	6.07	6.3	3	1	1	3	4	1	4.6.7	5.9.10.11
12	NDMSRYP	Female	27.18	82	5.11	5.1	6	1	1	3	4	1	6.7	1.3.8.10.12
13	NDMSRYP	Female	22.66	79	5.7	6.4	3	1	1	3	4	6	4.5.7	3.8.10.11
14	NDMSRYP	Male	20.98	80	5.1	5.9	6	1	1	3	4	1	5.6	3.8.10.11
15	NDMSRYP	Male	24.28	91	5.33	6.1	2	1	1	2	5	2	8.28	2.3.7.8.9.10
16	NDMSRYP	Female	24.52	77	5.5	6.1	3	1	1	2	4	6	7	5.9.10.11
17	NDMSRYP	Female	20	75	5.77	5.3	6	1	1	2	3	6	2.5	3.9.10.11
18	NDMSRYP	Female	17.15	66	4.65	5.1	3	1	1	3	4	1	4.5.6	3.5.7.9.10
19	NDMSRYP	Female	22.48	80	5.11	3.6	6	1	1	2	5	1	5.6	3.9.10.11.12
20	NDMSRYP	Female	21.23	69	5.53	5.6	6	1	1	3	5	1	4.5	3.5.7.8.9.12
1	PDMSRYP	Male	25.34	88	5.6	9.5	2	1	1	2	3	3	4.6.7.28	1.7.9.10.12
2	PDMSRYP	Male	25	90	6.28	10	3	1	1	4	4	1	6.28	1.2.7.8.12
3	PDMSRYP	Male	25.6	93	5.48	7.8	6	1	1	2	4	1	6.7	1.2.7.8.12
4	PDMSRYP	Female	26.56	91	6.41	10.8	1	1	1	4	4	1	5.7	1.2.3.7.8.9
5	PDMSRYP	Male	28.37	96	6.84	9.9	3	1	1	2	5	2	6.7	1.2.7.10.12
6	PDMSRYP	Male	33.95	110	6.14	8.8	3	1	1	3	4	1	4.6.7	1.2.3.7.8.10
7	PDMSRYP	Male	28	93	5.59	10.3	6	1	1	4	4	1	4.6.7	1.2.3.7.10.12
8	PDMSRYP	Female	21.6	67	6.01	8.1	3	1	1	3	5	1	4.5	3.6.7.10.12
9	PDMSRYP	Female	29.3	90	6.18	6.7	2	1	1	2	5	6	4.5.7	1.2.5.8.9.10
10	PDMSRYP	Female	28.2	93	5.09	9.2	2	1	1	4	4	1	6.7	1.2.7.8.10.12
11	PDMSRYP	Male	25.95	100	5.25	9.4	2	1	1	2	2	2	6.7	1.2.5.6.7.8.10
12	PDMSRYP	Female	24.46	98	6.4	10.9	6	1	1	2	4	6	6.7	2.5.9.10.12
13	PDMSRYP	Male	25.6	90	6.71	10.5	6	1	1	5	4	2	6.28	1.2.5.7.8.10.12
14	PDMSRYP	Female	23.83	86	6.85	9.6	6	1	2	2	4	6	4.7	2.8.9.10.12
15	PDMSRYP	Male	29.4	100	6.45	7.9	3	1	1	3	4	1	6.7	1.2.5.7.8.10.12
16	PDMSRYP	Male	25.56	82	5.25	8.5	3	1	1	2	4	6	4.6.7	1.8.11.12
17	PDMSRYP	Male	24.45	83	5.82	9.4	2	2	2	2	4	6	6.28	8.10.11.12
18	PDMSRYP	Male	28.8	94	6.75	6.8	3	1	1	2	5	1	4.28	1.2.5.7.8.10
19	PDMSRYP	Female	21.48	91	5.87	8.5	2	1	1	2	4	6	4.5	2.3.9.10.11
20	PDMSRYP	Female	24.44	100	5.84	9.7	6	3	1	2	5	1	6.7	2.7.8.10.12
			obesity：BMI ≥ 28	abdominal hypertrophy: Male ≥ 90cm, Fmale ≥ 85cm

## Sheet: Table S2
Table S2A: Correlation Analysis of Differential Metabolites with Blood biochemical Indices.
Metabolites	Blood Biochemical Indices	r	p
PC(18:1/14:0)	FINS	-0.343	0.0303
PC(18:1/14:0)	TG	-0.528	0.0005
PC(14:0/24:1)	TG	-0.319	0.0448
PC(14:0/24:1)	TC	-0.352	0.0257
PC(14:0/24:1)	LDL-C	-0.384	0.0143
3α,7α,12α,25-Tetrahydroxy-5β-cholestan-24-one	FBG	0.324	0.0412
PA(18:2/20:0)	FBG	0.319	0.0449
1,2-Dioleoylphosphatidylethanolamine	FINS	0.356	0.0242
PE-NMe(20:1/15:0)	FINS	0.333	0.0358
PE-NMe2(16:0/18:3)	FINS	0.354	0.025
PE-NMe(15:0/22:4)	FINS	0.52	0.0006
3α,7α,12α,25-Tetrahydroxy-5β-cholestane-24-one	FINS	0.364	0.0208
TG(14:0/20:4/20:5)	TG	0.521	0.0006
2,3-dinor-6-keto-prostaglandin F1 α	TG	0.497	0.0011
9,10-Epoxy-18-hydroxy-octadecanoic acid	TC	0.327	0.0397
PC(20:3/14:0)	TC	0.35	0.0268
PC(20:3/14:0)	LDL-C	0.334	0.0354
PE-NMe2(18:0/20:3)	TC	-0.317	0.0466
DG(20:4/20:5)	TC	0.391	0.0127
DG(20:4/20:5)	LDL-C	0.336	0.0338
FBG: fasting blood glucose, FINS: fasting insulin, TG: triglyceride, TC: total cholesterol, LDL-C: low-density lipoprotein cholesterol. The range of values of pearson coefficient: (1) when -1 ≤ r < 0, it means that there is a negative correlation between the variables; (2) when 0 < r ≤ 1, it means that there is a positive correlation between the variables. (3) When 0 < r ≤ 1, it means that there …
Table S2B: A Correlation of Statistical Associations of Metabolite to Blood Biochemical Indices.
	FBG	2 h PG	HbA1c	FINS	TG	TC	HDL-C	LDL-C
TG(18:3/18:2/18:4)	-0.51	0.43	0.81	-0.53	-0.59	-0.69	-0.84	-0.52
PC(18:1/15:0)	-0.64	-0.35	0.06	-0.5	-0.09	-0.56	0.5	-0.77
PC(18:1/14:0)	-0.14	-0.49	0.91	-0.03*	-0.00***	-0.32	0.66	-0.08
PC(20:3/14:0)	0.62	-0.76	-0.78	-0.13	-0.53	0.03*	0.32	0.04*
PI(18:1/18:1)	-0.85	0.8	-0.6	0.09	0.58	0.24	-0.85	0.28
PC(16:0/15:0)	-0.47	-0.2	-0.09	-0.56	-0.35	-0.52	0.98	-0.23
1,2-Dioleoylphosphatidylethanolamine	0.07	-0.69	-0.97	0.02*	0.11	0.49	-0.73	0.55
TG(14:0/20:4/20:5)	0.45	-0.82	-0.12	-0.74	0.00***	0.95	-0.65	0.6
PC(15:0/18:0)	0.98	0.2	0.68	-0.25	-0.51	-0.14	0.25	-0.22
2,3-dinor-6-keto-prostaglandin F1α	0.24	0.75	-0.19	0.07	0.00***	-0.58	0.9	-0.57
DG(20:3/22:5)	0.61	-0.84	-0.42	0.07	0.43	0.31	0.8	0.26
PE-NMe(20:1/15:0)	-0.29	-0.6	0.87	0.04*	-0.37	0.95	0.8	0.91
TG(18:1/20:3/20:1)	0.89	-0.14	-0.85	0.1	-0.11	-0.25	-0.7	-0.47
PE-NMe2(16:0/18:3)	0.37	-0.17	0.54	0.03*	-0.83	-0.49	-0.55	-0.79
PE-NMe(15:0/22:4)	0.29	-0.2	0.88	0.00***	-0.96	-0.27	-0.5	-0.59
Cholesterol	0.18	-0.36	-0.91	0.08	0.43	-0.92	-0.41	-0.69
9,10-Epoxy-18-hydroxy-octadecanoic acid	0.66	-0.4	0.55	0.42	0.05	0.04*	-0.58	0.06
PE(P-18:0/18:1)	-0.75	-0.79	0.65	-0.08	-0.79	0.53	-0.46	0.65
PC(14:0/24:1)	-0.78	0.93	-0.87	-0.32	-0.04*	-0.03*	0.8	-0.01**
DG(14:0/20:0)	-0.71	-0.11	0.44	0.12	0.1	0.97	-0.44	-0.58
trans,octacis-decaprenylphospho-β-D-ribofuranose	0.23	-0.86	0.06	0.24	0.45	0.8	-0.95	0.37
PE(18:0/20:3)	0.73	-0.13	0.64	0.25	-0.52	-0.08	-0.51	-0.1
3α,7α,12α,25-Tetrahydroxy-5β-cholestan-24-one	0.04*	-0.2	0.49	0.02*	0.32	-0.93	-0.46	0.75
PC(18:0/14:0)	0.38	-0.66	-0.88	0.05	0.66	-0.74	-0.92	-0.73
PA(18:2/20:0)	0.04*	0.74	0.24	0.08	0.95	0.94	-0.56	0.99
5β-Cholestane-3α,7α,12α,23-tetrol	-0.97	-0.61	-0.77	0.27	0.63	0.6	0.86	0.64
TG(14:0/20:5/20:3)	-0.85	0.37	0.57	-0.14	-0.7	-0.88	0.54	-0.54
DG(20:4/20:5)	-0.47	-0.09	0.83	-0.72	-0.36	0.01*	0.53	0.03*
PE-NMe2(20:1/15:0)	-0.85	-0.09	-0.62	0.08	0.35	-0.53	-0.87	-0.33
PE-NMe2(18:0/20:3)	0.63	-0.93	0.19	-0.07	-0.06	-0.05*	0.81	-0.08
Iminoacetic acid	-0.47	0.99	-0.44	0.75	0.56	0.55	-0.75	0.67
TG(15:0/22:2/18:4)	-0.75	0.77	0.08	-0.63	-0.45	-0.93	-0.69	-0.83
The "-" indicates a negative correlation between variables, the "+" indicates a positive correlation between variables. The numbers indicate the p-value, *: p < 0.05, **: p < 0.01, ***: p < 0.001.

## Sheet: Table S3
The Criteria for determining T2DM in PDMPXSK patients								The Criteria for determining T2DM in PDMSRYP patients
Number	Group	Gender	FBG (mmol/L)	2h PG (mmol/L)	Criteria			Number	Group	Gender	FBG (mmol/L)	2h PG (mmol/L)	Criteria
1	PDMPXSK	Female	6	7.8	IGT			1	PDMSRYP	Male	5.6	9.5	IGT
2	PDMPXSK	Female	5.09	10.1	IGT			2	PDMSRYP	Male	6.28	10	IFG+IGT
3	PDMPXSK	Female	5.96	8.5	IGT			3	PDMSRYP	Male	5.48	7.8	IGT
4	PDMPXSK	Female	5.7	7.8	IGT			4	PDMSRYP	Female	6.41	10.8	IFG+IGT
5	PDMPXSK	Female	6.43	6.6	IFG			5	PDMSRYP	Male	6.84	9.9	IFG+IGT
6	PDMPXSK	Female	5.02	8.6	IGT			6	PDMSRYP	Male	6.14	8.8	IFG+IGT
7	PDMPXSK	Male	5.34	8.3	IGT			7	PDMSRYP	Male	5.59	10.3	IGT
8	PDMPXSK	Male	6.2	6.5	IFG			8	PDMSRYP	Female	6.01	8.1	IGT
9	PDMPXSK	Male	6.25	9.6	IFG+IGT			9	PDMSRYP	Female	6.18	6.7	IFG
10	PDMPXSK	Female	5.92	10.1	IGT			10	PDMSRYP	Female	5.09	9.2	IGT
11	PDMPXSK	Male	6.8	10.9	IFG+IGT			11	PDMSRYP	Male	5.25	9.4	IGT
12	PDMPXSK	Female	5.2	8	IGT			12	PDMSRYP	Female	6.4	10.9	IFG+IGT
13	PDMPXSK	Female	6.1	9.7	IFG+IGT			13	PDMSRYP	Male	6.71	10.5	IFG+IGT
14	PDMPXSK	Female	5.97	9.6	IGT			14	PDMSRYP	Female	6.85	9.6	IFG+IGT
15	PDMPXSK	Female	5.33	8.2	IGT			15	PDMSRYP	Male	6.45	7.9	IFG+IGT
16	PDMPXSK	Male	6.8	10.2	IFG+IGT			16	PDMSRYP	Male	5.25	8.5	IGT
17	PDMPXSK	Male	5.99	10.65	IGT			17	PDMSRYP	Male	5.82	9.4	IGT
18	PDMPXSK	Male	4.59	7.85	IGT			18	PDMSRYP	Male	6.75	6.8	IFG
19	PDMPXSK	Male	4.9	9.7	IGT			19	PDMSRYP	Female	5.87	8.5	IGT
20	PDMPXSK	Male	6.79	8.8	IFG+IGT			20	PDMSRYP	Female	5.84	9.7	IGT
Patients with PreDM were identified by meeting the following criteria: (1) IFG: 6.1 ≤ FBG < 7.0 mmol/L, and 2 h PG < 7.8 mmol/L, (2) IGT: 7.8 ≤ 2 h PG < 11.1 mmol/L and FBG < 7.0 mmol/L. (3) IFG + IGT: 6.1 ≤ FBG < 7.0 mmol/L and 7.8 ≤ 2h PG < 11.1 mmol/L								Patients with PreDM were identified by meeting the following criteria: (1) IFG: 6.1 ≤ FBG < 7.0 mmol/L, and 2 h PG < 7.8 mmol/L, (2) IGT: 7.8 ≤ 2 h PG < 11.1 mmol/L and FBG < 7.0 mmol/L. (3) IFG + IGT: 6.1 ≤ FBG < 7.0 mmol/L and 7.8 ≤ 2h PG < 11.1 mmol/L
Mean			6.0405	9.115
SD			0.550095	1.21234

## Sheet: Table S4 
Table S4: The metabolite identification information of PreDM patients
Number	Group	Compounds	Molecular weight (Da)	RT (min)	Adduct	Formula	Database	MS/MS fragments
2	PDMPXSK VS NDMPXSK	1,2,3-Tripalmitoleoyl Glycerol	800.689	8.7613	[M+H]+	C51H92O6	Search-DB	801, 548, 184,
3	PDMPXSK VS NDMPXSK	PC(18:1/15:0)	745.562	6.7633	[M-H2O-H]-	C41H80NO8P	Search-DB	726, 464, 281, 279, 260,
4	PDMPXSK VS NDMPXSK	PC(20:4/16:0)	781.562	6.6073	[M-H]-	C44H80NO8P	Search-DB	780, 721, 303, 285,
5	PDMPXSK VS NDMPXSK	3-Decaprenyl-4,5-dihydroxybenzoate	833.645	5.5461	[M+H]+	C57H85O4	Search-DB	835, 819, 776, 184,
6	PDMPXSK VS NDMPXSK	PE(16:0/24:0)	803.64	8.7908	[M-H+CH3CN]-	C45H90NO8P	MetDNA	843, 329, 303, 281,
7	PDMPXSK VS NDMPXSK	14,15-Leukotriene C4	886.557	6.3896	[M+H]+	C47H83O13P	Search-DB	887, 780, 750, 627, 283, 104,
8	PDMPXSK VS NDMPXSK	PC(18:0/18:1)	787.609	8.9871	[M+CH3COO]-	C44H86NO8P	Search-DB	846, 772, 764, 281,
9	PDMPXSK VS NDMPXSK	PC(18:1/14:0)	731.547	6.7665	[M+HCOO]-	C40H78NO8P	Search-DB	776, 464, 329, 303, 279,
10	PDMPXSK VS NDMPXSK	PA(18:0/22:5)	750.52	8.7908	[M+Cl+NH3]-	C43H75O8P	MetDNA	802, 259,
11	PDMPXSK VS NDMPXSK	PG(18:0/18:1)	776.557	8.1321	[M-H]-	C42H81O10P	Search-DB	775, 701, 328,
12	PDMPXSK VS NDMPXSK	DG(20:5/20:4)	662.491	6.9883	[M+CH3COO]-	C43H66O5	Search-DB	721,
13	PDMPXSK VS NDMPXSK	DG(20:4/20:5)	662.491	7.4558	[M+CH3COO]-	C43H66O5	Search-DB	772, 721, 303,
14	PDMPXSK VS NDMPXSK	Linoleic acid	280.24	8.0547	[M-H]-	C18H32O2	Search-Local	279,
15	PDMPXSK VS NDMPXSK	Cis-8,11,14,17-Eicosatetraenoic acid	304.24	7.9006	[M-H]-	C20H32O2	Search-Local	303, 259, 231, 205, 59,
16	PDMSRYP VS NDMSRYP	PC(20:3/14:0)	755.547	7.2999	[M-H]-	C42H78NO8P	Search-DB	754, 646,
17	PDMSRYP VS NDMSRYP	PE-NMe2(16:0/24:0)	831.672	8.7908	[M-H+CH3CN]-	C47H94NO8P	MetDNA	871, 277,
18	PDMSRYP VS NDMSRYP	PI(18:1/18:1)	862.557	6.3817	[M-H]-	C45H83O13P	MetDNA	861, 417, 287, 313, 241,
19	PDMSRYP VS NDMSRYP	Thr-Tyr-Glu-Lys-Tyr	702.322	5.1954	[M+H]+	C33H46N6O11	Search-DB	703, 685, 184,
20	PDMSRYP VS NDMSRYP	Cys-Asp-Pro-Gly-Tyr-Ile-Gly-Ser-Arg	966.423	5.2484	[M+]+	C40H62N12O14S	Search-DB	966,
21	PDMPXSK VS NDMPXSK/ PDMSRYP VS NDMSRYP	gamma-Linolenic Acid	278.225	7.6576	[M-H]-	C18H30O2	Search-Local	277, 59,
22	PDMPXSK VS NDMPXSK/ PDMSRYP VS NDMSRYP	Adrenic acid	332.272	8.4899	[M-H]-	C22H36O2	Search-Local	331, 309, 287, 180, 146,
23	PDMPXSK VS NDMPXSK/ PDMSRYP VS NDMSRYP	Docosapentaenoic acid (DPA)	330.256	8.1402	[M-H]-	C22H34O2	Search-Local	329, 314, 303, 283, 231, 59,
24	PDMPXSK VS NDMPXSK/ PDMSRYP VS NDMSRYP	Docosahexaenoic acid (DHA)	328.24	6.7277	[M-H]-	C22H32O2	Search-Local	327, 309, 283, 223, 146, 59,
25	PDMPXSK VS NDMPXSK/ PDMSRYP VS NDMSRYP	TG(18:3/18:2/18:4)	872.689	6.5361	[M+H-2H2O]+	C57H92O6	MetDNA	718, 255,
26	PDMPXSK VS NDMPXSK/ PDMSRYP VS NDMSRYP	PC(16:0/15:0)	719.547	8.9378	[M-H2O-H]-	C39H78NO8P	Search-DB	718, 700, 282, 255,
27	PDMPXSK VS NDMPXSK/ PDMSRYP VS NDMSRYP	2,3-dinor-6-keto-prostaglandin F1 alpha	342.204	8.232	[M-H]-	C18H30O6	Search-DB	341, 184,
28	PDMPXSK VS NDMPXSK/ PDMSRYP VS NDMSRYP	DG(20:3/22:5)	692.538	8.1146	[M+CH3COO]-	C45H72O5	Search-DB	751, 465, 303,
29	PDMPXSK VS NDMPXSK/ PDMSRYP VS NDMSRYP	PE-NMe(15:0/22:4)	767.547	8.1753	[M-H2O-H]-	C43H78NO8P	MetDNA	748, 331,
30	PDMPXSK VS NDMPXSK/ PDMSRYP VS NDMSRYP	Cholesterol	386.355	6.2351	[M+H-H2O]+	C27H46O	Search-Local	369, 283, 341, 161, 147, 135,
31	PDMPXSK VS NDMPXSK/ PDMSRYP VS NDMSRYP	PE(P-18:0/18:1)	729.567	6.7633	[M-H]-	C41H80NO7P	Search-DB	728, 464, 281, 279,
32	PDMPXSK VS NDMPXSK/ PDMSRYP VS NDMSRYP	trans,octacis-decaprenylphospho-beta-D-ribofuranose	910.645	5.5664	[M-H]-	C55H91O8P	Search-DB	909, 745, 96,
33	PDMPXSK VS NDMPXSK/ PDMSRYP VS NDMSRYP	3alpha,7alpha,12alpha,25-Tetrahydroxy-5beta-cholestane-24-one	450.334	7.484	[M-H]-	C27H46O5	Search-DB	449, 427, 405, 367, 279, 225,
34	PDMPXSK VS NDMPXSK/ PDMSRYP VS NDMSRYP	PC(18:0/14:0)	733.562	8.3374	[M+H-H2O]+	C40H80NO8P	Search-DB	804, 716, 503, 184, 133, 104,
35	PDMPXSK VS NDMPXSK/ PDMSRYP VS NDMSRYP	5beta-Cholestane-3alpha,7alpha,12alpha,23-tetrol	436.355	7.5763	[M-H]-	C27H48O4	Search-DB	435, 417, 391, 295, 139,
36	PDMPXSK VS NDMPXSK/ PDMSRYP VS NDMSRYP	(25R)-3beta,4beta-dihydroxycholest-5-en-26-oate	431.316	6.96	[M-H]-	C27H43O4-	Search-DB	431, 413, 369, 331, 184,
37	PDMPXSK VS NDMPXSK/ PDMSRYP VS NDMSRYP	7alpha-Hydroxy-3-oxo-4-cholestenoic acid	430.308	7.3345	[M-H]-	C27H42O4	Search-DB	429, 411, 59,
38	PDMPXSK VS NDMPXSK/ PDMSRYP VS NDMSRYP	D-Urobilin	588.295	5.4087	[M-H]-	C33H40N4O6	Search-DB	587, 565, 505, 341, 283, 133,
39	PDMPXSK VS NDMPXSK/ PDMSRYP VS NDMSRYP	PC(P-18:0/22:6)	817.598	7.4495	[M+H]+	C48H84NO7P	Search-DB	818, 805, 746, 622, 184, 147,
40	PDMPXSK VS NDMPXSK/ PDMSRYP VS NDMSRYP	Cholesta-4,6-dien-3-one	382.324	6.1907	[M+H]+	C27H42O	Search-DB	383, 262, 184, 95,
41	PDMPXSK VS NDMPXSK	PC(18:3/24:1)	865.656	6.5382	[M-H2O-H]-	C50H92NO8P	MetDNA	-
42	PDMPXSK VS NDMPXSK	PA(18:4/24:0)	780.567	6.5209	[M+NH4-2H]-	C45H81O8P	MetDNA	-
43	PDMPXSK VS NDMPXSK	PE(18:0/20:3)	769.562	8.9555	[M-H2O-H]-	C43H80NO8P	MetDNA	-
44	PDMPXSK VS NDMPXSK	PA(16:0/20:0)	704.536	7.4558	[M+Na-2H]-	C39H77O8P	MetDNA	-
45	PDMPXSK VS NDMPXSK/ PDMSRYP VS NDMSRYP	PE(18:1/18:1)	743.547	8.7396	[M-H]-	C41H78NO8P	MetDNA	-
46	PDMPXSK VS NDMPXSK/ PDMSRYP VS NDMSRYP	TG(14:0/20:4/20:5)	872.689	6.3312	[M-H]-	C57H92O6	MetDNA	-
47	PDMPXSK VS NDMPXSK/ PDMSRYP VS NDMSRYP	PC(15:0/18:0)	747.578	8.9524	[M-H2O-H]-	C41H82NO8P	MetDNA	-
48	PDMPXSK VS NDMPXSK/ PDMSRYP VS NDMSRYP	PC(14:0/24:1)	815.64	6.5266	[M+NH4-2H]-	C46H90NO8P	MetDNA	-
49	PDMPXSK VS NDMPXSK/ PDMSRYP VS NDMSRYP	DG(14:0/20:0)	596.538	7.2479	[M-H]-	C37H72O5	MetDNA	-
50	PDMPXSK VS NDMPXSK/ PDMSRYP VS NDMSRYP	TG(14:0/20:5/20:3)	874.705	6.8843	[M-H]-	C57H94O6	MetDNA	-
(1) Search-Local: the laboratory's self-built database (Wuhan Metaviral Biotechnology Co., Ltd.) (2) Search-DB: METLIN metabolite database (Metlin, http://metlin.scripps.edu/index.php), The Human Metabolome Database (HMDB database, https://hmdb.ca/), Kyoto Encyclopedia of Genes and Genomes (KEGG database, http://www.kegg.jp/kegg) (3) MetDNA: Metabolite identification and Dysregulated Network Anal…
